# Supplementary material for: Effect of Hyperthyroidism Treatments on Heart Rate Variability: A Systematic Review and Meta-Analysis
Source: Biomedicines. 2022 Aug 16;10(8):1982. doi: 10.3390/biomedicines10081982 (PMC9405700; doi:10.3390/biomedicines10081982)
Supplement: Supplementary file 1 [file biomedicines-10-01982-s001.zip]

Archive with 11 entries (10 files):
- BrusseauAnnexeSupplementaryFive.pdf
- BrusseauAnnexeSupplementaryFour.pdf
- BrusseauAnnexeSupplementaryOne.pdf
- BrusseauAnnexeSupplementaryThree.pdf
- BrusseauAnnexeSupplementaryTwo.pdf
- __MACOSX/
- __MACOSX/._BrusseauAnnexeSupplementaryFive.pdf
- __MACOSX/._BrusseauAnnexeSupplementaryFour.docx
- __MACOSX/._BrusseauAnnexeSupplementaryOne.pdf
- __MACOSX/._BrusseauAnnexeSupplementaryThree.pdf
- __MACOSX/._BrusseauAnnexeSupplementaryTwo.pdf
